# Supplementary material for: Immuno-digital invasive cleavage assay for analyzing Alzheimer’s amyloid ß-bound extracellular vesicles
Source: Alzheimers Res Ther. 2022 Oct 3;14:140. doi: 10.1186/s13195-022-01073-w (PMC9528138; doi:10.1186/s13195-022-01073-w)
Supplement: Supplementary file 6 — Additional file 6: Supplementary Table 1. Raw data of Fig. 4d. [file 13195_2022_1073_MOESM6_ESM.xlsx]

## Sheet: CTB-BAN50
Supplementary Table 1
Raw data of Figure 4d
No	-Evs	3mo	6mo	9mo	13mo
1	20.4082	18.3849	38.9706	45	60.7679
1	13.7181	16.7683	40.8163	41.4097	57.0681
1	14.8712	13.9378	35.1724	43.29	56.381
1	17.7465	11.3757	41.9355	40.2778	67.9279
1	18.1818	10.6061	47.6923	50.2083	53.9033
1	21.4689	14.6293	32.716	51.4079	52.7372
1	16.7587	13.7168	46.7066	37.415	58.8015
1	17.7458	15.528	54.1667	44.7581	59.0566
2	20	17.6692	50	48.8722	59.7902
2	17.6858	17.4475	41.875	49.1525	62.1849
2	17.9584	10.5939	40.7821	52.5097	53.8591
2	18.0921	4.43182	38.2022	45.3271	66.5511
2	19.3495	9.90338	40.458	42.449	56.9748
2	38	15.2299	46.7153	42.6009	70.8527
2	36.9565	11.9769	38.125	45.1923	65.1306
2	25	15.3046	50.2959	47.0297	66.4062
3	31.1558	15.4321	46.25	50.8671	72.4919
3	34.4	13.9966	42.9487	50.3448	74.6141
3	36.4754	14.06	35	55.6784	67.7966
3	30.5556	11.8671	40.8333	41.8605	69.764
3	14.8959	29.6774	33.6134	39.8884	54.2692
3	14.15	26.3323	31.0116	36.6452	52.073
3	13.4394	27.2277	37.0927	40.2469	46.571
3	11.0931	31.3346	39.9132	40.4539	53.1825
4	13.8932	25.832	37.8277	38.4715	45.3782
4	15.6398	29.6703	34.2155	37.0667	45.4907
4	10.9765	29.6719	27.9732	33.2936	49.936
4	13.0849	32.3383	32.5536	37.9607	46.2562
4	13.4303	27.8607	40.8348	38.4058	49.0476
4	8.6758	27.8369	40.159	40.5013	51.5732
4	10.8495	24.9612	36.553	39.4495	51.2431
4	14.5723	23.3281	34.6895	44.6367	47.561
5	9	24.8656	37.2247	32.9825
5	13.4511	25.7106	27.9294	50.5226
5	9.14543	28.6585	24.6082	38.0303
5	9.85277	22.4242	34.1463	42.2713
5	11.6461	26.9327	33.3333	37.4532
5	7.98122	21.3636	29.0878	44.3425
5	8.93697	29.9539	32.2275	35.2113
5	10.8597	24.5455	34.3042	36.1568
